# Supplementary material for: The gastropod shell has been co-opted to kill parasitic nematodes
Source: Sci Rep. 2017 Jul 6;7:4745. doi: 10.1038/s41598-017-04695-5 (PMC5500577; doi:10.1038/s41598-017-04695-5)
Supplement: Supplementary file 2 — Supplementary Tables 1–3 [file 41598_2017_4695_MOESM2_ESM.xls]

## Sheet: STable 1
	The terrestrial gastropod shell has been co-opted to kill parasitic nematodes
	Robbie Rae
		Table S1. GPS locations of where C. nemoralis and C. hortensis were collected from around the U.K.
			GPS co-ordinates
	Country	Location	Latitude	Longitude	Species collected
	England	Formby	53.5655	-3.07761	C. nemoralis
	Wales	Point of Air	53.3552	-3.32118	C. nemoralis
	England	Speke	53.3372	-2.87876	C. nemoralis
	England	Allerton	53.3672	-2.89391	C. nemoralis
	England	Leasowe	53.4208	-3.10055	C. nemoralis
	Scotland	Strathy Beach	58.5654	-3.99937	C. hortensis
	Scotland	Durness Beach	58.582	-4.75433	C. hortensis
	Scotland	Dunnett Beach	58.6201	-3.34465	C. hortensis
	Scotland	Torrisdale Beach	58.5219	-4.27471	C. hortensis

## Sheet: STable2
	The terrestrial gastropod shell has been co-opted to kill parasitic nematodes
	Robbie Rae
	Table S2. C. nemoralis housed in Liverpool and Manchester museums and collected from numerous locations and at different years were screened for presence of nematodes. Rows highlighted in orange denote shells with nematodes present.
	Location	Colour of C. nemoralis	Banding pattern	Number of shells checked for nematodes	Number of shells with nematodes	Number of nematodes in each shell
1	Rough Down, England	Yellow	0	20	0	0
	Sheppard	Brown	0	14	0	0
	No 45	Yellow	1	8	0	0
	EE. 7562.60.2	Brown	1	1	1	1
	EM 152771	Brown	0	1	1	1
	2 of 2	Brown	0	1	1	1
2	Delling Thomas
	Malborough Downs	Brown	0	2	0	0
	Cain and Curry	Yellow	0	14	0	0
	No 18	Yellow	0	1	1	1
	EE. 7562./3	Yellow	0	1	1	2
	EM 118263
	no M11
3	Rough Down, England
	Sheppard	Yellow	0	17	0	0
	no 43	Brown	1	3	0	0
	EE. 7562.60	Brown	0	17	0	0
	EM. 152770	Yellow	1	3	0	0
	1 of 2	Yellow	1	0	0	0
		Yellow	3	1	1	1
		Brown	1	1	1	1
					0
4	Wick Down	Yellow	0	11	0	0
	Marlborough Down	Yellow	1	4	0	0
	Collector?	Pink	0	6	0	0
	no 23
	EE. 7562.28
	EM 152704
5	Dean Windbreak	Yellow	0	3	0	0
	Marlborough Down	Yellow	1	110	0	0
	Curry and Cain	Yellow	1	1	1	1
	no 150	Yellow	1	1	1	1
	EE 7562.41	Yellow	1	1	1	1
	EM 152731	Yellow	1	1	1	1
	M33	Yellow	1	1	1	1
		Yellow	1	1	1	1
		Yellow	1	1	1	1
		Yellow	1	1	1	1
6	Rockley	Brown	0	45	0	0
	Marlborough Down
	no 160
	EE 7562.54
	EM 152765
7	Point of Ayre, Isle of Man	Yellow	3 to 5	38	0	0
	Cain and Sheppard	Brown	0	1	0	0
	5.6.1962	Brown	1	0	0	0
	no 41	Yellow	3 to 5	1	1	2
	EE7562.1869	Yellow	3 to 5	1	1	1
	EM 156322	Yellow	3 to 5	1	1	2
		Yellow	3 to 5	1	1	1
8	Point of Ayre, Isle of Man	Yellow	3 to 5	9	0	0
	Cain
	No 9
	EE. 7562.1867
	EM 1563.20
9	Point of Ayre, Isle of Man	Brown	0	4	0	0
	no 37	Yellow	3 to 5	29	0	0
	EE. 7562.1868	Yellow	3 to 5	1	1	3
	EM 156321	Yellow	3 to 5	1	1	12
		Yellow	3 to 5	1	1	1
10	Point of Ayre, Isle of Man	Yellow	1	8	0	0
	no 19	Brown	1	3	0	0
	EE 7562.1862	Yellow	3 to 5	9	0	0
	EM 156315
11	Point of Ayre, Isle of Man	Yellow	0	3	0	0
	No 45	Yellow	1	4	0	0
	EE7562.1854	Brown	0	3	0	0
	EM 156307	Yellow	3 to 5	20	0	0
		Yellow	1	1	1	3
		Yellow	1	1	1	17
		Yellow	1	1	1	80
		Yellow	3 to 5	1	1	3
		Yellow	3 to 5	1	1	5
		Yellow	3 to 5	1	1	4
		Yellow	3 to 5	1	1	75
		Yellow	0	1	1	28
		Yellow	0	1	1	11
		Yellow	1	1	1	1
		Yellow	3 to 5	1	1	8
		Yellow	3 to 5	1	1	9
		Yellow	3	1	1	4
		Yellow	3	1	1	10
		Yellow	3 to 5	1	1	2
12	Point of Ayre, Isle of Man
	no 76	Brown	0	21	0	0
	EE 7562.1870	Brown	1	6	0	0
	EM 156323	Yellow	1	17	0	0
		Yellow	3 to 5	32	0	0
13	Point of Ayre, Isle of Man
	no 78	Brown	0	2	0	0
	EE 7562.1857	Brown	1	4	0	0
	EM 156310	Yellow	1	9	0	0
		Yellow	3 to 5	56	0	0
		Yellow	3 to 5	1	1	1
		Yellow	3 to 5	1	1	1
		Yellow	3 to 5	1	1	1
		Yellow	3 to 5	1	1	3
		Yellow	3 to 5	1	1	3
		Yellow	0	1	0	0
1	Tramore, Co. waterford, Ireland
	No 64	Yellow	5	52	0	0
	EE.7562.77	Yellow	1	9	0	0
	EM 154306	Yellow	5	1	1	1
2	Point of Air, Wales-Wallasea golf course
	no 200	Yellow	3 to 5	138	0	0
	EE.7562.751	Yellow	3 to 5	1	1	1
	EM 154214	Yellow	3 to 5	1	1	4
3	Point of Air, Wales-Wallasea golf course
	Cain and Sheppard
	1.4.1960	Brown	0	2	0	0
	no 54	Yellow	3 to 5	37	0	0
	EE. 7562.753.	Yellow	1	5	0	0
	EM 154236	Yellow	3 to 5	1	1	8
	Rusty tin	Yellow	3 to 5	1	1	8
		Yellow	3 to 5	1	1	20
		Yellow	3 to 5	1	1	1
		Yellow	3 to 5	1	1	3
		Yellow	3 to 5	1	1	1
		Yellow	3 to 5	1	1	1
		Yellow	3 to 5	1	1	5
		Yellow	3 to 5	1	1	1
		Brown	0	1	1	9
4	Point of Air, Wales
	Cain and Sheppard
	1.4.1960	Yellow	3 to 5	12	0	0
	no 31	Yellow	1	6	0	0
	EE. 7562.756	Yellow	3 to 5	1	1	1
	EM 154233	Yellow	3 to 5	1	1	3
	Green tin	Yellow	3 to 5	1	1	10
		Yellow	3 to 5	1	1	1
		Yellow	3 to 5	1	1	7
		Yellow	3 to 5	1	1	1
		Yellow	3 to 5	1	1	4
		Yellow	3 to 5	1	1	10
		Yellow	3 to 5	1	1	10
		Yellow	3 to 5	1	1	1
		Yellow	1	1	1	4
		Brown	1	1	1	1
		Brown	1	1	1	6
5	Point of Air, Wales
	Cain and Sheppard
	1.4.1960	Yellow	3 to 5	18	0	0
	no 21	Yellow	3 to 5	1	1	1
	EE 7562.757	Yellow	3 to 5	1	1	2
	EM 154232	Yellow	3 to 5	1	1	1
	Big dune
6	Point of Air, Wales
	no 100	Yellow	3 to 5	86	0	0
	EE 7562.752.1	Yellow	3 to 5	1	1	4
	EM 154222	Yellow	3 to 5	1	1	1
	Rolled Down 1 of 6	Yellow	3 to 5	1	1	3
		Yellow	3 to 5	1	1	1
		Yellow	3 to 5	1	1	2
		Yellow	3 to 5	1	1	4
		Yellow	3 to 5	1	1	1
7	Point of Air, Wales
	no 15
	EE 7562.752.3	Yellow	1	11	0	0
	EM 154227	Yellow	3	2	0	0
	Rolled down 3 of 6	Yellow	1	1	1	2
8	Point of Air, Wales	Yellow	3 to 5	80	0	0
	No 100	Yellow	5	1	1	1
	EE 7562.752.5	Yellow	5	1	1	1
	EM 154230	Yellow	5	1	1	5
	Rolled down 5 of 6
9	Point of Air, Wales
	no 6	Pink	1	2	0	0
	EE. 7562.752.4	Yellow	1	4	0	0
	EM 154229
	Rolled down 4 of 6
10	Point of Air, Wales
	no 24	Pink	0	23	0	0
	EE 7562.752.6	Pink	0	1	1	1
	EM 154235	Pink	0	1	1	2
	Rolled down 6 of 6
11	Tramore Strand, Donegal Ireland
	1960	Yellow	0	29	0	0
	No 70	Yellow	5	52	0	0
	EE 7562.760	Yellow	0	1	1	176
	EM 154221	Yellow	0	1	1	1
	South of Dunfanaghy	Yellow	0	1	1	207
	Ragwort patch	Yellow	0	1	1	168
		Yellow	0	1	1	117
		Yellow	0	1	1	61
		Yellow	5	1	1	1
		Yellow	5	1	1	1
		Yellow	5	1	1	149
		Yellow	5	1	1	191
		Yellow	5	1	1	192
		Yellow	5	1	1	90
		Yellow	5	1	1	226
		Yellow	5	1	1	57
		Yellow	5	1	1	96
		Yellow	5	1	1	106
		Yellow	5	1	1	69
		Yellow	5	1	1	67
		Yellow	5	1	1	148
	Liverpool museum
1	Salisbury collection	Brown	0	2	0	0
	1965.14	Yellow	1	2	0	0
		Yellow	0	1	0	0
		Yellow	5	1	1	1
2	Salisbury collection
	1965.14	Yellow	1	6	0	0
	Sandwick sep/08	Pink	1	1	0	0
		Yellow	5	1	0	0
3	Millers Dale, Derby	Yellow	1	3	0	0
	1917
4	Baguley	Yellow	5	8	0	0
	Mar 17.1918	Yellow	0	1	0	0
5	Baguley	Yellow	5	5	0	0
	May __1918	Pink	1	1	0	0
		Yellow	1	1	1	1
		Yellow	5	1	1	1
6	Wallasey, Ches	Yellow	5	6	0	0
	May25__18
7	Soldierstown, Antrim	Yellow	5	3	0	0
	A.W.S. 9..07	Brown	0	1	0	0
		Brown	1	1	0	0
8	Garscadden, Scotland	Yellow	0	2	0	0
	A. shaw 1887	Yellow	1	1	0	0
		Yellow	5	2	0	0
		Brown	5	1	0	0
9	Cleveleys, Mid Lanchashire
	A.W.S.	Yellow	5	1	1	1
		Yellow	1	2	0	0
		Yellow	5	2	0	0
10	Mallaranny	Yellow	1	1	0	0
	4.9.1909	Yellow	5	4	0	0
		Yellow	5	1	1	6
		Yellow	5	1	1	1
11	Mt. Prospect, Dollymound	Yellow	1	2	0	0
	E.O. Mahany
	8.8.1939
12	Maryborough, Queens Co.	Yellow	1	1	0	0
	A.W.S.	Yellow	5	3	0	0
13	Guay, Ballinhuig, Perthshire	Yellow	0	9	0	0
	1971
	N.F. Mcmillan
14	Strandhill dunes, Sligo	Yellow	0	2	0	0
	A.W.S. 16.7.04	Yellow	5	4	0	0
15	Cardiff, Quarry Lane,	Yellow	1	2	0	0
	July 1889	Yellow	5	3	0	0
16	Leaninster, Herefordshire
	Sept 1890	Yellow	0	1	0	0
	G.H. Weaver	Yellow	1	1	0	0
		Yellow	5	6	0	0
		Brown	0	1	0	0
		Yellow	fused bands	1	0	0
17	Kintyre (Bay of Kikessan)
	Scotland	Yellow	1	2	0	0
	AW Shaw 1887	Yellow	5	4	0	0
18	Newsham nr. Preston	Yellow	0	1	0	0
	Lancs 1887	Yellow	5	4	0	0
19	Miller Dale	Yellow	1	5	0	0
	V.W.V 1902-1903	Pink	1	1	0	0
20	St Amsrell	Yellow	0	2	0	0
	Cornwall c.p.r. 1902	Yellow	1	4	0	0
		Yellow	5	3	0	0
21	Lanes near Chorlton	Yellow	3	1	0	0
	JR Hardy 1864	Yellow	1	1	0	0
		Yellow	5	1	0	0
		Yellow	fused bands	1	0	0
		Yellow	5	1	1	7
22	Baslow moor wood	Brown	1	1	0	0
	nr. Manchester	Yellow	1	1	0	0
	J.R. Hardy 1864	Yellow	5	2	0	0
23	Simonstove nr. Acrington	Yellow	5	3	0	0
	1891
	R. Wigglesworth Collection
24	Goosnargh, Lans	Yellow	5	3	0	0
	Lang, 1891	Yellow	fused bands	1	0	0
25	Androssan, Scotland	Yellow	5	4	0	0
	Collector A. Shaw	Yellow	1	1	0	0
26	Bottom Shore	Yellow	5	3	0	0
	Portsalon	Yellow	0	1	1	2
	1864	Yellow	0	1	1	1
		Yellow	0	1	1	7
27	Nr. L. Agouse	Yellow	5	9	0	0
	12.7.1909
28	Meols, Ches	Yellow	5	3	0	0
	1889 June	Yellow	1	6	0	0
29	Jacksons Brat	Yellow	5	6	0	0
	J Pearce 1866	Brown	1	1	1	3
		Yellow	1	1	0	0
		Brown	0	1	0	0

## Sheet: STable3
	The terrestrial gastropod shell has been co-opted to kill parasitic nematodes
	Robbie Rae
	Table S3. Members of the Stylommatophora housed in Liverpool and Manchester museums collected from around the world for over 140 years were screened for presence of nematodes. Rows highlighted in green denote shells with nematodes present.
	Clade	Family	Species	Number of shells examined	Number of shells with nematodes present	Number of nematodes per shell (range)
	Orthurethra	Enidae	Bulimulus roseatus	1	0	0
	Orthurethra	Enidae	Bulimulus lissoacne caspersus	6	0	0
	Orthurethra	Enidae	Bulimulus sarcodes	3	0	0
	Orthurethra	Enidae	Bulimulus erthiostoma	6	0	0
	Orthurethra	Enidae	Bulimulus labrosus	27	0	0
	Orthurethra	Enidae	Bulimulus rubrifasciatus	5	0	0
	Orthurethra	Enidae	Bulimulus exilis	6	0	0
	Orthurethra	Buliminidae	Buliminus syna	1	0	0
	Orthurethra	Buliminidae	Buliminus halepensis	8	0	0
	Orthurethra	Buliminidae	Buliminus halepensis syna	2	0	0
	Orthurethra	Buliminidae	Buliminus frivaldszloyi	2	0	0
	Orthurethra	Buliminidae	Buliminus fourousi	2	0	0
	Orthurethra	Buliminidae	Buliminus nogelli	2	0	0
	Orthurethra	Buliminidae	Buliminus gaillyi	4	0	0
	Orthurethra	Buliminidae	Buliminus bandoi	1	0	0
	Orthurethra	Buliminidae	Buliminus exquisitus	1	0	0
	Orthurethra	Buliminidae	Buliminus reticulatus	2	1	1
	Orthurethra	Buliminidae	Buliminus extorus	2	0	0
	Orthurethra	Buliminidae	Buliminus seinlaum	2	0	0
	Orthurethra	Buliminidae	Buliminus montanus	6	0	0
	Orthurethra	Buliminidae	Zebrina detrita	18	0	0
	Orthurethra	Buliminidae	Zebrina ufjaloyara	2	0	0
	Orthurethra	Buliminidae	Zebrina salsicola	3	0	0
	Orthurethra	Buliminidae	Mastus venerabilis	6	0	0
	Orthurethra	Buliminidae	Mastus reversalis	4	0	0
	Orthurethra	Buliminidae	Mastus dirphicus	3	0	0
	Orthurethra	Buliminidae	Mastus transylvanica	5	0	0
	Orthurethra	Buliminidae	Mastus pusio	3	0	0
	Orthurethra	Buliminidae	Mastus graadis	2	0	0
	Orthurethra	Buliminidae	Mastus pullus	4	1	1
	Orthurethra	Buliminidae	Mastus kindermann	1	0	0
	Orthurethra	Buliminidae	Mastus bielz	2	0	0
	Orthurethra	Buliminidae	Mastus caucasicus	1	0	0
	Orthurethra	Buliminidae	Mastus ehrenbergi	2	0	0
	Orthurethra	Buliminidae	Mastus cretensis	1	0	0
	Orthurethra	Buliminidae	Mastus carneolus	2	0	0
	Orthurethra	Buliminidae	Mirus reinianus	1	0	0
	Orthurethra	Buliminidae	Mirus cantori	5	0	0
	Orthurethra	Buliminidae	Mirus nilgaricus	3	0	0
	Orthurethra	Buliminidae	Mirus reinianus	3	0	0
	Orthurethra	Buliminidae	Mirus neiniara	3	0	0
	Orthurethra	Buliminidae	Ena montana	33	0	0
	Orthurethra	Buliminidae	Chondrula septemdentata	14	0	0
	Orthurethra	Buliminidae	Chondrus tournefortianus	17	0	0
	Orthurethra	Buliminidae	Zebrina detrita	5	0	0
	Orthurethra	Buliminidae	Buliminus pupa	6	0	0
	Orthurethra	Draparnaudiidae	Draparnaudia sinistrorsa	7	0	0
	Orthurethra	Partulidae	Partula rosea	9	1	1
	Orthurethra	Partulidae	Partula amabilis	6	1	1
	Orthurethra	Partulidae	Partula guamensis	3	1	2
	Orthurethra	Partulidae	Partula bankosensis	4	2	1 to 2
	Orthurethra	Partulidae	Partula varia	15	2	1
	Orthurethra	Partulidae	Partula radiostata	11	0	0
	Orthurethra	Partulidae	Partula mania	14	1	1
	Orthurethra	Pyramidulidae	Pyramidula solitaria	5	0	0
	Orthurethra	Pyramidulidae	Pyramidula alternalta	5	0	0
	Limacoid clade	Zonitidae	Zonites smyrnensis smyrana	2	0	0
	Limacoid clade	Zonitidae	Zonites algirus	3	0	0
	Limacoid clade	Zonitidae	Aegopis chlorotica	1	1	2
	Limacoid clade	Zonitidae	Zonites croaticus	3	0	0
	Limacoid clade	Zonitidae	Zonites aeles	1	0	0
	Limacoid clade	Zonitidae	Aegopis verticillus	5	0	0
	Limacoid clade	Zonitidae	Hyalinia icterica	3
	Limacoid clade	Zonitidae	Mesomphix eupreus	3	0	0
	Limacoid clade	Zonitidae	Mesomphix vulgales	6	0	0
	Limacoid clade	Zonitidae	Mesomphix laengabi	2	0	0
	Limacoid clade	Zonitidae	Zonites albanicus	3	0	0
	Limacoid clade	Zonitidae	Hyalinia incerta	3	0	0
	Limacoid clade	Zonitidae	Hyalinia obscurata	1	0	0
	Limacoid clade	Zonitidae	Ventrideus, Gastrodonta ligara	31	1	1
	Limacoid clade	Zonitidae	Aegopsis carica	1	0	0
	Limacoid clade	Zonitidae	Zonites acies	1	0	0
	Limacoid clade	Zonitidae	Hyalinas hiolca	4	0	0
	Limacoid clade	Zonitidae	Retinella hiulcon	2	1	1
	Limacoid clade	Vitrinidae	Vitrina diaphana	34	0	0
	Limacoid clade	Vitrinidae	Vitrina lobusla	5	0	0
	Limacoid clade	Vitrinidae	Vitrina superba	1	0	0
	Limacoid clade	Vitrinidae	Vitrina praestans	2	0	0
	Limacoid clade	Vitrinidae	Vitrina ruppelliana	27	0	0
	Limacoid clade	Vitrinidae	Vitrina ugandana	4	0	0
	Limacoid clade	Vitrinidae	Vitrina limpida	2	0	0
	Limacoid clade	Vitrinidae	Vitrina viadam	3	0	0
	Limacoid clade	Helicarionidae	Gudeoconcha sophiae	4	2	1 to 2
	Limacoid clade	Helicarionidae	Zingis natalensis	3	0	0
	Limacoid clade	Helicarionidae	Zingis morrumbalensis	4	0	0
	Limacoid clade	Helicarionidae	Zingis eotyledons	1	0	0
	Limacoid clade	Agriolimacidae	Deroceras panormitanum			This study
	Limacoid clade	Limacidae	Limax flavus			Nematodes observed in shell (see Rae et al., 2008)
	Limacoid clade	Arionidae	Arion ater			Nematodes observed in shell (see Rae et al., 2008)
	Limacoid clade	Arionidae	Arion subfuscus			Nematodes observed in shell (see Rae et al., 2009)
		Testacellidae	Testacella scutulum	28	2	1 to 8
		Testacellidae	Testacella haliotidea	24	0	0
		Testacellidae	Testacella spp.	6	0	0
		Testacellidae	Testacella maugei	32	2	1
	Acavoid	Caryodidae	Caryodes dufresnii	28	3	1 to 3
	Acavoid	Caryodidae	Anoglypta launcestonensis	6	0	0
	Acavoid	Caryodidae	Pedinogyra rotabilis	4	0	0
	Acavoid	Caryodidae	Pedinogyra cunningham	11	1	1
	Acavoid	Caryodidae	Hedleyella falconeri	14	1	1
	Acavoid	Caryodidae	Hedleyella fraseri	1	0	0
	Acavoid	Acavidae	Clavator grandidieri	1	0	0
	Acavoid	Caryodidae	Hedleyella maconelli	2	0	0
	Helicoidea	Bradybaenidae	Cochlostyla simplex	10	0	0
	Helicoidea	Bradybaenidae	Helicostyla mirabilis	4	0	0
	Helicoidea	Bradybaenidae	Helicostyla s.s.	17	0	0
	Helicoidea	Bradybaenidae	Cochlostyla smaragdina	5	0	0
	Helicoidea	Bradybaenidae	Cochlostyla sphaerica	10	0	0
	Helicoidea	Bradybaenidae	Cochlostyla quadrasi	10	0	0
	Helicoidea	Bradybaenidae	Cochlostyla monticula	4	0	0
	Helicoidea	Bradybaenidae	Cochlostyla quadrasi	6	0	0
	Helicoidea	Bradybaenidae	Helicostyla sphaerica	16	0	0
	Helicoidea	Bradybaenidae	Helicostyla vesicolor	4	0	0
	Helicoidea	Bradybaenidae	Helicostyla monticula	4	0	0
	Helicoidea	Bradybaenidae	Helicostyla intorta	24	1	1
	Helicoidea	Bradybaenidae	Helicostyla limonsquensis	6	1	1
	Helicoidea	Bradybaenidae	Helicostyla theusites	3	0	0
	Helicoidea	Bradybaenidae	Helicostyla aegrata	2	0	0
	Helicoidea	Bradybaenidae	Helicostyla albaiensis	2	0	0
	Helicoidea	Bradybaenidae	Helicostyla virgata	4	0	0
	Helicoidea	Bradybaenidae	Helicostyla micans	2	0	0
	Helicoidea	Bradybaenidae	Helicostyla hugeli	2	0	0
	Helicoidea	Bradybaenidae	Cochlostyla virgata	13	0	0
	Helicoidea	Bradybaenidae	Cochlostyla mindorensis	3	0	0
	Helicoidea	Bradybaenidae	Cochlostyla linfeli?	2	0	0
	Helicoidea	Bradybaenidae	Chromatosphaera lividocincta	1	0	0
	Helicoidea	Bradybaenidae	Chloraea hauleyi	3	0	0
	Helicoidea	Bradybaenidae	Chloraea bifasciata	2	0	0
	Helicoidea	Bradybaenidae	Chloraea coerulea	2	0	0
	Helicoidea	Bradybaenidae	Chloraea geotrochus	1	0	0
	Helicoidea	Bradybaenidae	Chloraea aryope	2	0	0
	Helicoidea	Bradybaenidae	Cochlostyla calobapta	3	0	0
	Helicoidea	Hygromiidae	Helicella virgata	150	1	4
	Helicoidea	Hygromiidae	Hellicella italia	30	1	1
	Helicoidea	Helicidae	Cepaea nemoralis			Nematodes observed in shell (see Williams and Rae, 2016)
	Helicoidea	Helicidae	Cepaea hortensis			This study
	Helicoidea	Helicidae	Cornu aspersum			This study
	Helicoidea	Helicidae	Arianta arbustorum			This study
		Discidae	Anguispira cumberlandiana	3	0	0
		Discidae	Anguispira alternata	7	1	1
		Discidae	Anguispira kochi	1	0	0
		Discidae	Discus kochi	1	0	0
		Discidae	Discus inequalis	1	0	0
		Discidae	Discus alternatus	6	0	0
	Oleacinidae	Varicellinae	Varicella venusta	22	1	1
	Oleacinidae	Varicellinae	Varicella philippiaa	2	0	0
	Oleacinidae	Varicellinae	Varicella leuconias	1	0	0
	Oleacinidae	Varicellinae	Varicella tinitana	1	0	0
	Oleacinidae	Varicellinae	Varicella turnis	1	0	0
	Elasmognatha	Succineidae	Succinea putris	59	1	1
	Achatinoid Clade	Subulinidae	Rumina decollata	92	4	1 to 3
	Achatinoid Clade	Subulinidae	Bulimus decollatus
	Achatinoid Clade	Subulinidae	Bulimus radiatus	6	0	0
	Achatinoid Clade	Subulinidae	Bulimus radiatus	31	0	0
	Achatinoid Clade	Subulinidae	Bulimus detritus	3	0	0
	Achatinoid Clade	Subulinidae	Stenogyra decollata	5	0	0
	Achatinoid Clade	Subulinidae	Stenogyra ginia	2	0	0
	Achatinoid Clade	Subulinidae	Neobeliscus calcarius	5	0	0
	Achatinoid Clade	Subulinidae	Subulina calcaria	1	0	0
	Achatinoid Clade	Subulinidae	Obeliscus obeliscus	1	0	0
	Achatinoid Clade	Subulinidae	Obelesus cervusas	4	0	0
	Achatinoid Clade	Subulinidae	Rhodea gigantea	2	0	0
	Achatinoid Clade	Subulinidae	B. terebraster	1	0	0
	Achatinoid Clade	Subulinidae	Stenogyra sousabyana	1	0	0
	Achatinoid Clade	Subulinidae	Stenogyra maximus	7	0	0
	Achatinoid Clade	Subulinidae	Stenogyra haughtow	1	0	0
	Achatinoid Clade	Subulinidae	Glessula nitens	4	0	0
	Achatinoid Clade	Subulinidae	Glessula desliyesi	1	0	0
	Achatinoid Clade	Subulinidae	Pseudoglessula cameronensis	18	2	1
	Achatinoid Clade	Subulinidae	Pseudoglessula sjostedti	1	0	0
	Achatinoid Clade	Subulinidae	Homorus clarus	27	1	1
	Achatinoid Clade	Subulinidae	Glessula inornata	3	1	1
	Achatinoid Clade	Subulinidae	Glessula parabilis	3	0	0
	Achatinoid Clade	Subulinidae	Glessula oriphilla	3	0	0
	Achatinoid Clade	Subulinidae	Glessula nitens	4	1	1
	Achatinoid Clade	Subulinidae	Glessula ceylanica	2	0	0
	Achatinoid Clade	Streptaxidae	Streptaxis dunken	2	1	2
	Achatinoid Clade	Achatinidae	Achatina fulica			Nematodes observed in shell (see Williams and Rae, 2015)
